# Supplementary material for: Single Cell Gene Co-Expression Network Reveals FECH/CROT Signature as a Prognostic Marker
Source: Cells. 2019 Jul 10;8(7):698. doi: 10.3390/cells8070698 (PMC6678878; doi:10.3390/cells8070698)
Supplement: Supplementary file 1 [file cells-08-00698-s001.zip]

Archive with 3 entries (3 files):
- cells-538361 supplementary xml/Figure S1.pdf
- cells-538361 supplementary xml/Figure S2.pdf
- cells-538361 supplementary xml/Table S1. Rank functional terms using R pakcage RobustRankAggreg.xlsx
