# Supplementary material for: Single Cell Gene Co-Expression Network Reveals FECH/CROT Signature as a Prognostic Marker
Source: Cells. 2019 Jul 10;8(7):698. doi: 10.3390/cells8070698 (PMC6678878; doi:10.3390/cells8070698)
Supplement: Supplementary file 1 [file cells-08-00698-s001.zip › cells-538361 supplementary xml/Table S1. Rank functional terms using R pakcage RobustRankAggreg.xlsx]

## Sheet: Sheet1
rank_stuart	Score	term
1	0.140496	GO:0006091~generation of precursor metabolites and energy
2	0.173554	GO:0006897~endocytosis
3	0.173554	GO:0000209~protein polyubiquitination
4	0.198347	GO:0016567~protein ubiquitination
5	0.198347	GO:0016055~Wnt signaling pathway
6	0.297521	GO:0016032~viral process
7	0.322314	GO:0006511~ubiquitin-dependent protein catabolic process
8	0.396694	GO:0016477~cell migration
9	0.46281	GO:0006886~intracellular protein transport
10	0.702479	hsa01100:Metabolic pathways
11	0.826446	GO:0090090~negative regulation of canonical Wnt signaling pathway
rank_RRA	Score	term
1	0.140496	GO:0006091~generation of precursor metabolites and energy
2	0.173554	GO:0006897~endocytosis
3	0.173554	GO:0000209~protein polyubiquitination
4	0.198347	GO:0016567~protein ubiquitination
5	0.198347	GO:0016055~Wnt signaling pathway
6	0.297521	GO:0016032~viral process
7	0.322314	GO:0006511~ubiquitin-dependent protein catabolic process
8	0.396694	GO:0016477~cell migration
9	0.46281	GO:0006886~intracellular protein transport
10	0.702479	hsa01100:Metabolic pathways
11	0.826446	GO:0090090~negative regulation of canonical Wnt signaling pathway
rank_min	Score	term
1	0.0909091	GO:0006091~generation of precursor metabolites and energy
2	0.0909091	GO:0000209~protein polyubiquitination
3	0.181818	GO:0016567~protein ubiquitination
4	0.181818	GO:0016055~Wnt signaling pathway
5	0.272727	GO:0006897~endocytosis
6	0.272727	GO:0006511~ubiquitin-dependent protein catabolic process
7	0.363636	GO:0016477~cell migration
8	0.363636	GO:0006886~intracellular protein transport
9	0.454545	hsa01100:Metabolic pathways
10	0.545455	GO:0016032~viral process
11	0.909091	GO:0090090~negative regulation of canonical Wnt signaling pathway
rank_geom.mean	Score	term
1	0.272727	GO:0006091~generation of precursor metabolites and energy
2	0.301511	GO:0000209~protein polyubiquitination
3	0.340151	GO:0016567~protein ubiquitination
4	0.340151	GO:0016055~Wnt signaling pathway
5	0.352089	GO:0006897~endocytosis
6	0.445362	GO:0006511~ubiquitin-dependent protein catabolic process
7	0.514259	GO:0016477~cell migration
8	0.545454	GO:0016032~viral process
9	0.545454	GO:0006886~intracellular protein transport
10	0.6742	hsa01100:Metabolic pathways
11	0.909091	GO:0090090~negative regulation of canonical Wnt signaling pathway
rank_mean	Score	term
1	0.252053	GO:0006897~endocytosis
2	0.328029	GO:0016567~protein ubiquitination
3	0.328029	GO:0016055~Wnt signaling pathway
4	0.411892	GO:0006091~generation of precursor metabolites and energy
5	0.5	GO:0006511~ubiquitin-dependent protein catabolic process
6	0.588108	GO:0016477~cell migration
7	0.588108	GO:0016032~viral process
8	0.588108	GO:0000209~protein polyubiquitination
9	0.671971	GO:0006886~intracellular protein transport
10	0.867233	hsa01100:Metabolic pathways
11	0.977472	GO:0090090~negative regulation of canonical Wnt signaling pathway
rank_median	Score	term
1	0.363636	GO:0006897~endocytosis
2	0.409091	GO:0016567~protein ubiquitination
3	0.409091	GO:0016055~Wnt signaling pathway
4	0.454545	GO:0006091~generation of precursor metabolites and energy
5	0.5	GO:0006511~ubiquitin-dependent protein catabolic process
6	0.545454	GO:0016477~cell migration
7	0.545454	GO:0016032~viral process
8	0.545454	GO:0000209~protein polyubiquitination
9	0.590909	GO:0006886~intracellular protein transport
10	0.727273	hsa01100:Metabolic pathways
11	0.909091	GO:0090090~negative regulation of canonical Wnt signaling pathway
